# Supplementary material for: Promising Molecular Architectures for Two-Photon Probes in the Diagnosis of α-Synuclein Aggregates
Source: Molecules. 2024 Jun 13;29(12):2817. doi: 10.3390/molecules29122817 (PMC11207056; doi:10.3390/molecules29122817)
Supplement: Supplementary file 1 [file molecules-29-02817-s001.zip]

Archive with 1 entries (1 files):
- molecules-2995466-supplementary.pdf
